# Supplementary material for: Changes in the illness perceptions of patients with rheumatoid arthritis over the first year of methotrexate therapy
Source: Rheumatology (Oxford). 2020 Nov 14;60(5):2355–65. doi: 10.1093/rheumatology/keaa615 (PMC8121436; doi:10.1093/rheumatology/keaa615)
Supplement: keaa615_Supplementary_Data [file keaa615_supplementary_data.zip]

Archive with 2 entries (2 files):
- rhe-20-1374-File004.docx
- rhe-20-1374-File005.tif
